# Supplementary material for: Cryptic Diversity and Ecological Overlap in Sporothrix schenckii: Insights from Multilocus Phylogenetics of Clinical and Environmental Isolates
Source: J Fungi (Basel). 2025 Oct 22;11(11):759. doi: 10.3390/jof11110759 (PMC12653030; doi:10.3390/jof11110759)
Supplement: Supplementary file 1 [file jof-11-00759-s001.zip]

Archive with 36 entries (31 files):
- Supplementary_files/
- __MACOSX/._Supplementary_files
- Supplementary_files/.DS_Store
- __MACOSX/Supplementary_files/._.DS_Store
- Supplementary_files/Supplementary_Data_1/
- __MACOSX/Supplementary_files/._Supplementary_Data_1
- Supplementary_files/Supplementary_Data_4/
- __MACOSX/Supplementary_files/._Supplementary_Data_4
- Supplementary_files/Supplementary_Data_3/
- __MACOSX/Supplementary_files/._Supplementary_Data_3
- Supplementary_files/Supplementary_Data_2/
- __MACOSX/Supplementary_files/._Supplementary_Data_2
- Supplementary_files/Supplementary_Data_1/SD_ITS_MV_SPORO.pdf
- __MACOSX/Supplementary_files/Supplementary_Data_1/._SD_ITS_MV_SPORO.pdf
- Supplementary_files/Supplementary_Data_1/SD_ITS_NJ_SPORO.pdf
- __MACOSX/Supplementary_files/Supplementary_Data_1/._SD_ITS_NJ_SPORO.pdf
- Supplementary_files/Supplementary_Data_1/SD_ITS_UPGMA_SPORO.pdf
- __MACOSX/Supplementary_files/Supplementary_Data_1/._SD_ITS_UPGMA_SPORO.pdf
- Supplementary_files/Supplementary_Data_4/SD_BTUB_UPGMA_SPORO.pdf
- __MACOSX/Supplementary_files/Supplementary_Data_4/._SD_BTUB_UPGMA_SPORO.pdf
- Supplementary_files/Supplementary_Data_4/SD_BTUB_NJ_SPORO.pdf
- __MACOSX/Supplementary_files/Supplementary_Data_4/._SD_BTUB_NJ_SPORO.pdf
- Supplementary_files/Supplementary_Data_4/SD_BTUB_MV_SPORO.pdf
- __MACOSX/Supplementary_files/Supplementary_Data_4/._SD_BTUB_MV_SPORO.pdf
- Supplementary_files/Supplementary_Data_3/SD_TEF_MV_SPORO.pdf
- __MACOSX/Supplementary_files/Supplementary_Data_3/._SD_TEF_MV_SPORO.pdf
- Supplementary_files/Supplementary_Data_3/SD_TEF_UPGMA_SPORO.pdf
- __MACOSX/Supplementary_files/Supplementary_Data_3/._SD_TEF_UPGMA_SPORO.pdf
- Supplementary_files/Supplementary_Data_3/SD_TEF_NJ_SPORO.pdf
- __MACOSX/Supplementary_files/Supplementary_Data_3/._SD_TEF_NJ_SPORO.pdf
- Supplementary_files/Supplementary_Data_2/SD_CAL_NJ_SPORO.pdf
- __MACOSX/Supplementary_files/Supplementary_Data_2/._SD_CAL_NJ_SPORO.pdf
- Supplementary_files/Supplementary_Data_2/SD_CAL_MV_SPORO.pdf
- __MACOSX/Supplementary_files/Supplementary_Data_2/._SD_CAL_MV_SPORO.pdf
- Supplementary_files/Supplementary_Data_2/SD_CAL_UPGMA_SPORO.pdf
- __MACOSX/Supplementary_files/Supplementary_Data_2/._SD_CAL_UPGMA_SPORO.pdf
